# Supplementary material for: s-dePooler: determination of polymorphism carriers from overlapping DNA pools
Source: BMC Bioinformatics. 2019 Jan 22;20:45. doi: 10.1186/s12859-019-2616-9 (PMC6343301; doi:10.1186/s12859-019-2616-9)
Supplement: Supplementary file 1 — Table S1. Pooling scheme. (XLSX 16 kb) [file 12859_2019_2616_MOESM1_ESM.xlsx]

## Sheet: pooling scheme
Additional file 1 Table S1: Pooling scheme
	pool1	pool2	pool3	pool4	pool5	pool6	pool7	pool8	pool9	pool10	pool11	pool12	pool13	pool14	pool15	pool16	pool17	pool18	pool19	pool20	pool21	pool22	pool23	pool24
HG00108	x							x								x
HG00111		x							x								x
HG00328			x							x								x
HG00334				x							x								x
HG00463					x							x								x
HG00464						x							x								x
HG00500							x							x								x
HG00501	x														x								x
HG00533		x						x																x
HG00534			x						x							x
HG00580				x						x							x
HG00581					x						x							x
HG00583						x						x							x
HG00584							x						x							x
HG00589	x													x							x
HG00590		x													x							x
HG00607			x					x															x
HG00608				x					x															x
HG00613					x					x						x
HG00614						x					x						x
HG00619							x					x						x
HG00620	x												x						x
HG00650		x												x						x
HG00651			x												x						x
HG00653				x				x														x
HG00654					x				x														x
HG00656						x				x														x
HG00657							x				x					x
HG00662	x											x					x
HG00663		x											x					x
HG00671			x											x					x
HG00672				x											x					x
HG00683					x			x													x
HG00684						x			x													x
HG00689							x			x													x
HG00690	x										x													x
HG00692		x										x				x
HG00693			x										x				x
HG00698				x										x				x
HG00699					x										x				x
HG00701						x		x												x
HG00702							x		x												x
HG00704	x									x												x
HG00705		x									x												x
HG00707			x									x												x
HG00708				x									x			x
HG01107					x									x			x
HG01108						x									x			x
HG01170							x	x											x
HG01171	x								x											x
HG01173		x								x											x
HG01174			x								x											x
HG01350				x								x											x
HG01351					x								x											x
HG01353						x								x		x
HG01354							x								x		x
HG01365	x							x										x
HG01366		x							x										x
HG01374			x							x										x
HG01375				x							x										x
HG01389					x							x										x
HG01390						x							x										x
HG01133							x							x										x
HG01134	x														x	x
HG01136		x						x									x
HG01125			x						x									x
HG01137				x						x									x
HG01149					x						x									x
HG01124						x						x									x
HG01140							x						x									x
HG01148	x													x									x
HG00232		x													x									x
HG00263			x					x								x
HG00321				x					x								x
HG00342					x					x								x
HG00449						x					x								x
NA18537							x					x								x
NA18558	x												x								x
NA18563		x												x								x
NA18572			x												x								x
NA18579				x				x																x
NA18603					x				x							x
NA18609						x				x							x
NA18611							x				x							x
NA06985	x											x							x
NA11881		x											x							x
HG00308			x											x							x
HG00380				x											x							x
HG01791					x			x															x
HG01789						x			x															x
HG01790							x			x						x
HG01670											x						x				x
HG01672												x						x				x
HG01500													x						x				x
HG01501														x						x				x
HG01503															x	x					x
HG01504								x									x					x
HG01506									x									x					x
HG01507										x									x					x
HG01510											x					x				x
HG01512												x					x				x
HG01513													x					x				x
HG01668														x					x				x
HG01669															x					x				x
