# Supplementary material for: s-dePooler: determination of polymorphism carriers from overlapping DNA pools
Source: BMC Bioinformatics. 2019 Jan 22;20:45. doi: 10.1186/s12859-019-2616-9 (PMC6343301; doi:10.1186/s12859-019-2616-9)
Supplement: Supplementary file 2 — Table S2. Pooling emulation. (XLSX 16 kb) [file 12859_2019_2616_MOESM2_ESM.xlsx]

## Sheet: mixing emulation
Additional file 2 Table S2: Pooling emulation
Number of reads randomly selected from individual samples.
	Sample	No of reads		Sample	No of reads		Sample	No of reads		Sample	No of reads
pool1	HG00108	3037016	pool2	HG00111	1731933	pool3	HG00328	1342027	pool4	HG00334	1143665
	HG00501	1352797		HG00533	2402043		HG00534	1316094		HG00580	1003155
	HG00589	2053736		HG00590	1166055		HG00607	1465113		HG00608	1712796
	HG00620	3141730		HG00650	1444632		HG00651	1951424		HG00653	1172730
	HG00662	1854471		HG00663	1980697		HG00671	2531075		HG00672	1007461
	HG00690	2957197		HG00692	2017823		HG00693	1582052		HG00698	1360573
	HG00704	1810280		HG00705	1396151		HG00707	4452449		HG00708	655140
	HG01171	2572426		HG01173	1777995		HG01174	2051386		HG01350	1343462
	HG01365	2008090		HG01366	1842560		HG01374	2790909		HG01375	1508452
	HG01134	1904575		HG01136	1156703		HG01125	2677763		HG01137	843594
	HG01148	2707715		HG00232	1832754		HG00263	1622928		HG00321	1318555
	NA18558	2991941		NA18563	1683739		NA18572	2172967		NA18579	1389593
	NA06985	2203045		NA11881	1752088		HG00308	2678140		HG00380	981696
	Total	30595019		Total	22185173		Total	28634327		Total	15440872
pool5	HG00463	3453560	pool6	HG00464	1459994	pool7	HG00500	1931992	pool8	HG00108	1586497
	HG00581	3499558		HG00583	1674823		HG00584	1872931		HG00533	1977524
	HG00613	3263628		HG00614	1653999		HG00619	1108442		HG00607	2011913
	HG00654	1650069		HG00656	983709		HG00657	2394270		HG00653	2142914
	HG00683	2661575		HG00684	1521925		HG00689	1918972		HG00683	2467565
	HG00699	3438464		HG00701	1340893		HG00702	942046		HG00701	2960571
	HG01107	3717245		HG01108	1491243		HG01170	1450792		HG01170	2002795
	HG01351	1975329		HG01353	1195180		HG01354	1607693		HG01365	2922504
	HG01389	3349479		HG01390	1925994		HG01133	1975934		HG01136	1972942
	HG01149	1245430		HG01124	1510457		HG01140	983525		HG00263	1786848
	HG00342	2206109		HG00449	1810609		NA18537	1290638		NA18579	1511227
	NA18603	4336027		NA18609	1011609		NA18611	739752		HG01791	1398161
	HG01791	2041230		HG01789	1062299		HG01790	1471738		HG01504	2192108
	Total	36837703		Total	18642734		Total	19688725		Total	26933569
pool9	HG00111	1188591	pool10	HG00328	2313932	pool11	HG00334	1400087	pool12	HG00463	2479383
	HG00534	962238		HG00580	3287322		HG00581	1186073		HG00583	2443435
	HG00608	1970596		HG00613	1481850		HG00614	2213344		HG00619	2288600
	HG00654	1145956		HG00656	3902759		HG00657	2045713		HG00662	2297872
	HG00684	1026090		HG00689	1923874		HG00690	1129369		HG00692	1389440
	HG00702	1247402		HG00704	2734438		HG00705	1540961		HG00707	1567044
	HG01171	1592109		HG01173	2223418		HG01174	1614757		HG01350	1457250
	HG01366	1727128		HG01374	3945315		HG01375	1681436		HG01389	1719296
	HG01125	1804414		HG01137	3062443		HG01149	1548026		HG01124	2810920
	HG00321	1300751		HG00342	5463830		HG00449	1869411		NA18537	2251260
	NA18603	1084321		NA18609	2136581		NA18611	786259		NA06985	2104102
	HG01789	1108092		HG01790	1406582		HG01670	1402614		HG01672	1798719
	HG01506	1031982		HG01507	3010072		HG01510	1485234		HG01512	1963697
	Total	17189670		Total	36892416		Total	19903284		Total	26571018
pool13	HG00464	1133550	pool14	HG00500	1903939	pool15	HG00501	2141240	pool16	HG00108	1493135
	HG00584	1024634		HG00589	950125		HG00590	1235607		HG00534	2021785
	HG00620	1738253		HG00650	1463711		HG00651	1691365		HG00613	1782866
	HG00663	1567122		HG00671	1246724		HG00672	1641801		HG00657	2101458
	HG00693	1011270		HG00698	1117539		HG00699	2847148		HG00692	989032
	HG00708	1227474		HG01107	1576832		HG01108	1737980		HG00708	1364554
	HG01351	1175226		HG01353	528460		HG01354	2426829		HG01353	2286698
	HG01390	1273851		HG01133	2108291		HG01134	1576012		HG01134	2910629
	HG01140	1734866		HG01148	1412522		HG00232	2939584		HG00263	1972057
	NA18558	1360274		NA18563	1351544		NA18572	1780592		NA18603	2043914
	NA11881	1948528		HG00308	2802780		HG00380	3084358		HG01790	1028904
	HG01500	1605220		HG01501	1805932		HG01503	1916178		HG01503	1847125
	HG01513	918462		HG01668	1498006		HG01669	2253932		HG01510	1499944
	Total	17718730		Total	19766405		Total	27272626		Total	23342101
pool17	HG00111	1695001	pool18	HG00328	1059442	pool19	HG00334	3667478	pool20	HG00463	2227349
	HG00580	1999755		HG00581	1866894		HG00583	3664575		HG00584	1857359
	HG00614	1311413		HG00619	2531872		HG00620	1211024		HG00650	2310143
	HG00662	3435445		HG00663	1693678		HG00671	1893604		HG00672	1802926
	HG00693	1110410		HG00698	1379488		HG00699	4011526		HG00701	2321488
	HG01107	1975130		HG01108	2737793		HG01170	2381652		HG01171	2480042
	HG01354	1134155		HG01365	1780050		HG01366	3133553		HG01374	2634670
	HG01136	1343368		HG01125	1567879		HG01137	2664671		HG01149	2016949
	HG00321	2056215		HG00342	1420339		HG00449	3237890		NA18537	1826735
	NA18609	1625157		NA18611	2247575		NA06985	3011989		NA11881	2338475
	HG01670	1540476		HG01672	1201456		HG01500	3462847		HG01501	1014449
	HG01504	1883903		HG01506	1837189		HG01507	2764420		HG01510	2492915
	HG01512	2025252		HG01513	1290073		HG01668	2108356		HG01669	951638
	Total	23135680		Total	22613728		Total	37213585		Total	26275138
pool21	HG00464	1660143	pool22	HG00500	1752609	pool23	HG00501	1304177	pool24	HG00533	1358263
	HG00589	2802854		HG00590	3391142		HG00607	569434		HG00608	977105
	HG00651	2298766		HG00653	1856478		HG00654	2093539		HG00656	1513365
	HG00683	3597333		HG00684	2375843		HG00689	521197		HG00690	1652299
	HG00702	2483921		HG00704	2703551		HG00705	1149589		HG00707	1786936
	HG01173	2231700		HG01174	1934737		HG01350	1898771		HG01351	2532005
	HG01375	2184823		HG01389	1658279		HG01390	976366		HG01133	2654638
	HG01124	2608162		HG01140	1320134		HG01148	1473315		HG00232	1494957
	NA18558	3638355		NA18563	1566679		NA18572	1490333		NA18579	2039704
	HG00308	4155734		HG00380	1595560		HG01791	1107946		HG01789	1249827
	HG01670	1769283		HG01672	1814135		HG01500	1367251		HG01501	1375560
	HG01503	2752920		HG01504	1635656		HG01506	1785239		HG01507	3153731
	HG01512	2080787		HG01513	1084080		HG01668	2239582		HG01669	2408510
	Total	34264781		Total	24688883		Total	17976739		Total	24196900
